# Supplementary material for: Solution-Processable NiOx:PMMA Hole Transport Layer for Efficient and Stable Inverted Organic Solar Cells
Source: Polymers (Basel). 2023 Apr 14;15(8):1875. doi: 10.3390/polym15081875 (PMC10144863; doi:10.3390/polym15081875)
Supplement: Supplementary file 1 [file polymers-15-01875-s001.zip]

Archive with 1 entries (1 files):
- polymers-2288924-supplementary.pdf
